# Supplementary material for: Targeted inhibition of protein synthesis renders cancer cells vulnerable to apoptosis by unfolded protein response
Source: Cell Death Dis. 2023 Aug 26;14(8):561. doi: 10.1038/s41419-023-06055-w (PMC10457359; doi:10.1038/s41419-023-06055-w)
Supplement: Supplementary file 8 — Supplementary Table S1 [file 41419_2023_6055_MOESM8_ESM.xlsx]

## Sheet: Tabelle1
Supplementary Table S1. Cell lines.
Cell Line	Cell Type	Source	Authenticated?	Mycoplasma tested?
Ramos	Burkitt's Lymphoma	Dr. Ira Pastan (National Institutes of Health, Bethesda, MD, USA)	yes	yes
CA-46			yes	yes
Raji			yes	yes
DG75		Prof. Dr. Anita Kremer (University Hospital of Erlangen, Germany)	no	yes
Daudi		Deutsche Sammlung von Mikroorganismen und Zellkulturen (DSMZ, Braunschweig, Germany)	no	no
JeKo-1	Mantle Cell Lymphoma	Dr. Ira Pastan (National Institutes of Health, Bethesda, MD, USA)	yes	yes
Z-138			yes	yes
MINO			yes	yes
JVM-2			yes	yes
REC-1			yes	yes
DOHH-2	Follicular Lymphoma		yes	yes
SU-DHL-2	Diffuse Large B Cell Lymphoma		yes	yes
KOPN-8	Acute Lymphoblastic Leukemia		yes	yes
NALM-6			yes	yes
HAL-01			yes	yes
REH			yes	yes
SEM			yes	yes
OPM-2	Multiple Myeloma	Dr. Heiko Bruns (University Hospital of Erlangen, Germany)	no	yes
RPMI-8226			no	yes
PLC	Liver Carcinoma	Prof. Dr. Andreas Kremer (University Hospital of Zurich, Switzerland)	no	yes
Hep3B			no	yes
SkHep1			no	yes
T98G	Glioblastoma	American Type Culture Collection (ATCC, Manassas, VA, USA)	no	no
U-87		Dr. Hans Poulsen (Rigshospitalet, Copenhagen, Denmark)	no	yes
898		[1]	no	no
BT-474	Breast Cancer	Deutsche Sammlung von Mikroorganismen und Zellkulturen (DSMZ, Braunschweig, Germany)	no	no
MDA-MB-231			no	no
T-47D			no	no
OP9	Murine Bone Marrow Stromal Cells	Dr. Ira Pastan (National Institutes of Health, Bethesda, MD, USA)	yes	yes
EL08-1D2	Murine Embryonic Liver Cells	Dr. Gloria Lutzny-Geier (University Hospital of Erlangen, Germany)	no	yes
HEK293T	Human Embryonic Kidney Cells	Prof. Dr. Michael Stürzl (University Hospital of Erlangen, Germany)	yes	yes
[1]: Kuan CT, Wikstrand CJ, Archer G, Beers R, Pastan I, Zalutsky MR, Bigner DD. Increased binding affinity enhances targeting of glioma xenografts by EGFRvIII-specific scFv. Int J Cancer. 2000 Dec 15;88(6):962-9.
