# Supplementary material for: Targeted inhibition of protein synthesis renders cancer cells vulnerable to apoptosis by unfolded protein response
Source: Cell Death Dis. 2023 Aug 26;14(8):561. doi: 10.1038/s41419-023-06055-w (PMC10457359; doi:10.1038/s41419-023-06055-w)
Supplement: Supplementary file 9 — Supplementary Table S2 [file 41419_2023_6055_MOESM9_ESM.xlsx]

## Sheet: Tabelle1
Supplementary Table S2. Patient-derived cells.
	No.	Diagnosis	Additional Information	Sample	Age at Sampling	Gender	Prior Therapy	Last Response at Sampling
	ALL-P01	Burkitt leukemia	c-MYC rearr. (FISH)	BM	15 yrs	male	none	Initial diagnosis
	ALL-P02	Burkitt leukemia	c-MYC rearr. (FISH)	BM	6 yrs	male	none	Initial diagnosis
	ALL-P03	Burkitt leukemia	c-MYC rearr. (FISH)	BM	9 yrs	male	none	Initial diagnosis
	CLL-P01	CLL	Binet stage A	PB	64 yrs	male	none	watch & wait
	CLL-P02	CLL	Binet stage A	PB	84 yrs	female	none	watch & wait
	ALL: acute lymphoblastic leukemia; CLL: chronic lymphocytic leukemia; rearr.: rearrangement; FISH: fluorescence in situ hybridization; BM: bone marrow, PB: peripheral blood; yrs: years
