# Supplementary material for: Targeted inhibition of protein synthesis renders cancer cells vulnerable to apoptosis by unfolded protein response
Source: Cell Death Dis. 2023 Aug 26;14(8):561. doi: 10.1038/s41419-023-06055-w (PMC10457359; doi:10.1038/s41419-023-06055-w)
Supplement: Supplementary file 10 — Supplementary Table S3 [file 41419_2023_6055_MOESM10_ESM.xlsx]

## Sheet: Tabelle1
Supplementary Table S3. Oligo sequences for shRNAs and CRISPR/Cas9 gRNAs.
	Oligo	Forward	Reverse
	Scrambled control	5’-CCGG-CGCTGAGTACTTCGAAATGTC-CTCGAG-GACATTTCGAAGTACTCAGCG-TTTTTG-3’	5’-AATT-CAAAAA-CGCTGAGTACTTCGAAATGTC-CTCGAG-GACATTTCGAAGTACTCAGCG-3’
	IRE1α shRNA1	5'-CCGG-CCCATCAACCTCTCTTCTGTA-CTCGAG-TACAGAAGAGAGGTTGATGGG-TTTTTG-3'	5’-AATT-CAAAAA-CCCATCAACCTCTCTTCTGTA-CTCGAG-TACAGAAGAGAGGTTGATGGG-3’
	IRE1α shRNA2	5'-CCGG-CTACTGGATAAACTTGCTTCA-CTCGAG-TGAAGCAAGTTTATCCAGTAG-TTTTTG-3'	5’-AATT-CAAAAA-CTACTGGATAAACTTGCTTCA-CTCGAG-TGAAGCAAGTTTATCCAGTAG-3’
	XBP1 shRNA1	5'-CCGG-GAACAGCAAGTGGTAGATTTA-CTCGAG-TAAATCTACCACTTGCTGTTC-TTTTTG-3'	5’-AATT-CAAAAA-GAACAGCAAGTGGTAGATTTA-CTCGAG-TAAATCTACCACTTGCTGTTC-3’
	XBP1 shRNA2	5'-CCGG-GCCTGTCTGTACTTCATTCAA-CTCGAG-TTGAATGAAGTACAGACAGGC-TTTTTG-3'	5’-AATT-CAAAAA-GCCTGTCTGTACTTCATTCAA-CTCGAG-TTGAATGAAGTACAGACAGGC-3’
	PERK shRNA	5'-CCGG-GGAACGACCTGAAGCTATAAA-CTCGAG-TTTATAGCTTCAGGTCGTTCC-TTTTTG-3'	5’-AATT-CAAAAA-GGAACGACCTGAAGCTATAAA-CTCGAG-TTTATAGCTTCAGGTCGTTCC-3’
	CHOP shRNA	5'-CCGG-TGAACGGCTCAAGCAGGAAAT-CTCGAG-ATTTCCTGCTTGAGCCGTTCA-TTTTTG-3'	5’-AATT-CAAAAA-TGAACGGCTCAAGCAGGAAAT-CTCGAG-ATTTCCTGCTTGAGCCGTTCA-3’
	ATF4 shRNA	5'-CCGG-GCCTAGGTCTCTTAGATGATT-CTCGAG-AATCATCTAAGAGACCTAGGC-TTTTTG-3'	5’-AATT-CAAAAA-GCCTAGGTCTCTTAGATGATT-CTCGAG-AATCATCTAAGAGACCTAGGC-3’
	IRE1α gRNA (HGLibB_15490)	5‘-CACCGTTGCACAGATCCAGTCCTGC-3‘	5‘-AAACGCAGGACTGGATCTGTGCAAC-3‘
	BAK1 gRNA (HGLibA_04134)	5‘-CACCGGTTGATGTCGTCCCCGATGA-3‘	5‘-AAACTCATCGGGGACGACATCAACC-3‘
	BAX gRNA (CHOPCHOP #1)	5‘-CACCGTCGGAAAAAGACCTCTCGGG-3‘	5‘-AAACCCCGAGAGGTCTTTTTCCGAC-3‘
